# Supplementary material for: Facile Morphology and Porosity Regulation of Zeolite ZSM-5 Mesocrystals with Synergistically Enhanced Catalytic Activity and Shape Selectivity
Source: Nanomaterials (Basel). 2022 May 9;12(9):1601. doi: 10.3390/nano12091601 (PMC9105084; doi:10.3390/nano12091601)
Supplement: Supplementary file 1 [file nanomaterials-12-01601-s001.zip]

Archive with 1 entries (1 files):
- nanomaterials-1703059-supplementary.pdf
